# Supplementary material for: Dim light at night unmasks sex-specific differences in circadian and autonomic regulation of cardiovascular physiology
Source: Commun Biol. 2024 Sep 27;7:1191. doi: 10.1038/s42003-024-06861-8 (PMC11437115; doi:10.1038/s42003-024-06861-8)
Supplement: Supplementary file 4 — Supplementary Data [file 42003_2024_6861_MOESM4_ESM.xlsx]

## Sheet: Figure 2
	Figure 2B
	Total food intake
	ANOVA table	F (DFn, DFd)	P value
	Time x dLAN	F (1, 8) = 9.833	P=0.0139
	Time	F (1, 8) = 38.20	P=0.0003
	dLAN	F (1, 8) = 0.8675	P=0.3789
	Amplitude
	t, df	t=12.21, df=8
	P value	<0.0001
	Figure 2D
	ANOVA table	F (DFn, DFd)	P value
	Day vs Night	F (1, 4) = 6.243	P=0.0669
	dLAN	F (1, 4) = 0.6791	P=0.4562
	Day vs Night x dLAN	F (1, 4) = 2.105	P=0.2204
	Figure 2E
	Amplitude
	t, df	t=4.714, df=4
	P value	0.0092
	Figure 2F
	Mesor
	t, df	t=0.3070, df=4
	P value	0.7742
	Figure 2G
	Acrophase
	t, df	t=2.449, df=4
	P value	0.0705
	Figure 2H
	ANOVA table	F (DFn, DFd)	P value
	Day vs Night	F (1, 4) = 12.03	P=0.0256
	dLAN	F (1, 4) = 0.1937	P=0.6826
	Day vs Night x dLAN	F (1, 4) = 3.459	P=0.1364
	Figure 2I
	Amplitude
	t, df	t=2.312, df=4
	P value	0.0818
	Figure 2J
	Mesor
	t, df	t=1.292, df=4
	P value	0.2658
	Figure 2K
	Acrophase
	t, df	t=2.945, df=4
	P value	0.0422

## Sheet: Figure 3
Heart rate	Figure 3G
	Amplitude (bpm)
	ANOVA table	F (DFn, DFd)	P value
	dLAN x Sex	F (2, 18) = 1.705	P=0.2099
	dLAN	F (2, 18) = 28.45	P<0.0001
	Sex	F (1, 9) = 0.3917	P=0.5469
	Figure 3H
	Mesor (bpm)
	ANOVA table	F (DFn, DFd)	P value
	Time x dLAN	F (2, 18) = 3.743	P=0.0437
	Time	F (2, 18) = 4.867	P=0.0204
	dLAN	F (1, 9) = 12.25	P=0.0067
	Figure 3I
	Acrophase (h)
	ANOVA table	F (DFn, DFd)	P value
	dLAN x Sex	F (2, 18) = 1.285	P=0.3010
	dLAN	F (2, 18) = 3.537	P=0.0506
	Sex	F (1, 9) = 7.495	P=0.0229
Temperature	Figure 3J
	Amplitude (C)
	ANOVA table	F (DFn, DFd)	P value
	dLAN x Sex	F (2, 18) = 0.08197	P=0.9216
	dLAN	F (2, 18) = 55.78	P<0.0001
	Sex	F (1, 9) = 6.195	P=0.0345
	Figure 3K
	Mesor (C)
	ANOVA table	F (DFn, DFd)	P value
	Time x dLAN	F (2, 18) = 2.206	P=0.1391
	Time	F (2, 18) = 6.522	P=0.0074
	dLAN	F (1, 9) = 19.68	P=0.0016
	Figure 3L
	Acrophase (h)
	ANOVA table	F (DFn, DFd)	P value
	dLAN x Sex	F (2, 18) = 5.859	P=0.0110
	dLAN	F (2, 18) = 2.331	P=0.1258
	Sex	F (1, 9) = 22.31	P=0.0011

## Sheet: Figure 4
	Figure 4D
	Female Baseline
	ANOVA table	F (DFn, DFd)	P value
	Temperature correction x Time	F (2, 12) = 6.636	P=0.0109
	Temperature correction	F (2, 12) = 5706	P<0.0001
	Time	F (1, 6) = 25.79	P=0.0023
	Figure 4E
	Female ANS block
	ANOVA table	F (DFn, DFd)	P value
	Temperature correction x Time	F (2, 12) = 1.434	P=0.2859
	Temperature correction	F (2, 12) = 2260	P<0.0001
	Time	F (1, 6) = 1.556	P=0.2587
	Figure 4F
	Female Recovery
	ANOVA table	F (DFn, DFd)	P value
	Temperature correction x Time	F (2, 12) = 9.485	P=0.0033
	Temperature correction	F (2, 12) = 4958	P<0.0001
	Time	F (1, 6) = 10.89	P=0.0164
	Figure 4J
	Male Baseline
	ANOVA table	F (DFn, DFd)	P value
	Temperature correction x Time	F (2, 16) = 7.001	P=0.0067
	Temperature correction	F (2, 16) = 3551	P<0.0001
	Time	F (1, 8) = 23.61	P=0.0013
	Figure 4K
	Male ANS block
	ANOVA table	F (DFn, DFd)	P value
	Temperature correction x Time	F (2, 16) = 1.000	P=0.3815
	Temperature correction	F (2, 16) = 7305	P<0.0001
	Time	F (1, 8) = 2.606	P=0.1451
	Figure 4L
	Male Recovery
	ANOVA table	F (DFn, DFd)	P value
	Temperature correction x Time	F (2, 16) = 8.020	P=0.0041
	Temperature correction	F (2, 16) = 5944	P<0.0001
	Time	F (1, 8) = 36.56	P=0.0003

## Sheet: Figure 5
	Figure 5G
	ANOVA table	F (DFn, DFd)	P value
	dLAN	F (2, 8) = 4.339	P=0.0529
	Day vs Night	F (1, 4) = 59.22	P=0.0015
	dLAN x Day vs Night	F (2, 8) = 3.903	P=0.0656
	Figure 5H
	ANOVA table	F (DFn, DFd)	P value
	dLAN	F (2, 8) = 1.852	P=0.2186
	Day vs Night	F (1, 4) = 44.50	P=0.0026
	dLAN x Day vs Night	F (2, 8) = 10.00	P=0.0067
	Figure 5I
	ANOVA table	F (DFn, DFd)	P value
	dLAN x Sex	F (2, 16) = 1.041	P=0.3625
	dLAN	F (2, 16) = 17.95	P<0.0001
	Sex	F (1, 8) = 0.2010	P=0.6138
	Figure 5J
	ANOVA table	F (DFn, DFd)	P value
	dLAN	F (2, 8) = 2.337	P=0.1584
	Day vs Night	F (1, 4) = 374.4	P<0.0001
	dLAN x Day vs Night	F (2, 8) = 18.12	P=0.0011
	Figure 5K
	ANOVA table	F (DFn, DFd)	P value
	dLAN	F (2, 8) = 3.630	P=0.0758
	Day vs Night	F (1, 4) = 118.3	P=0.0004
	dLAN x Day vs Night	F (2, 8) = 33.00	P=0.0001
	Figure 5L
	ANOVA table	F (DFn, DFd)	P value
	Time x Sex	F (2, 16) = 0.4145	P=0.6682
	Time	F (2, 16) = 23.60	P<0.0001
	Sex	F (1, 8) = 0.2801	P=0.6374

## Sheet: Figure 6
SBP	Figure 4G
	Amplitude (mmHg)
	ANOVA table	F (DFn, DFd)	P value
	dLAN x Sex	F (2, 16) = 2.104	P=0.1545
	dLAN	F (2, 16) = 12.52	P=0.0005
	Sex	F (1, 8) = 0.4200	P=0.5351
	Figure 4H
	Mesor (mmHg)
	ANOVA table	F (DFn, DFd)	P value
	dLAN x Sex	F (2, 16) = 2.279	P=0.1346
	dLAN	F (2, 16) = 0.3215	P=0.7296
	Sex	F (1, 8) = 3.843	P=0.0856
	Figure 4I
	Acrophase (h)
	ANOVA table	F (DFn, DFd)	P value
	dLAN x Sex	F (2, 16) = 2.227	P=0.1402
	dLAN	F (2, 16) = 0.8413	P=0.4494
	Sex	F (1, 8) = 12.14	P=0.0083
DBP	Figure 4J
	Mesor (mmHg)
	ANOVA table	F (DFn, DFd)	P value
	dLAN x Sex	F (2, 16) = 2.728	P=0.0956
	dLAN	F (2, 16) = 16.14	P=0.0001
	Sex	F (1, 8) = 0.2846	P=0.6082
	Figure 4K
	Amplitude (mmHg)
	ANOVA table	F (DFn, DFd)	P value
	dLAN x Sex	F (2, 16) = 3.319	P=0.0623
	dLAN	F (2, 16) = 0.7185	P=0.5026
	Sex	F (1, 8) = 5.205	P=0.0520
	Figure 4L
	Acrophase (mmHg)
	ANOVA table	F (DFn, DFd)	P value
	dLAN x Sex	F (2, 16) = 0.3578	P=0.7047
	dLAN	F (2, 16) = 3.169	P=0.0693
	Sex	F (1, 8) = 0.008931	P=0.9270

## Sheet: Figure 7
	Figure 7A
	SBP Day (mmHg)
	ANOVA table	F (DFn, DFd)	P value
	Sex x dLAN	F (2, 16) = 1.553	P=0.2419
	Sex	F (1, 8) = 3.158	P=0.1134
	dLAN	F (2, 16) = 3.264	P=0.0647
	Figure 7B
	DBP Day (mmHg)
	ANOVA table	F (DFn, DFd)	P value
	Sex x dLAN	F (2, 16) = 1.784	P=0.1998
	Sex	F (1, 8) = 4.849	P=0.0588
	dLAN	F (2, 16) = 0.2826	P=0.7575
	Figure 7C
	MAP Day (mmHg)
	ANOVA table	F (DFn, DFd)	P value
	Sex x dLAN	F (2, 16) = 3.457	P=0.0565
	Sex	F (1, 8) = 4.918	P=0.0574
	dLAN	F (2, 16) = 4.238	P=0.0333
	Figure 7D
	SBP Night (mmHg)
	ANOVA table	F (DFn, DFd)	P value
	Sex x dLAN	F (2, 16) = 3.102	P=0.0727
	Sex	F (1, 8) = 5.646	P=0.0448
	dLAN	F (2, 16) = 0.1329	P=0.8765
	Figure 7E
	DBP Night (mmHg)
	ANOVA table	F (DFn, DFd)	P value
	Sex x dLAN	F (2, 16) = 2.703	P=0.0974
	Sex	F (1, 8) = 3.785	P=0.0876
	dLAN	F (2, 16) = 3.647	P=0.0495
	Figure 7F
	MAP Night (mmHg)
	ANOVA table	F (DFn, DFd)	P value
	Sex x dLAN	F (2, 16) = 2.213	P=0.1418
	Sex	F (1, 8) = 5.222	P=0.0517
	dLAN	F (2, 16) = 0.3546	P=0.7069
	Figure 7G
	%change SBP (mmHg)
	ANOVA table	F (DFn, DFd)	P value
	Sex x dLAN	F (2, 16) = 0.1848	P=0.8330
	Sex	F (1, 8) = 0.1818	P=0.6811
	dLAN	F (2, 16) = 16.32	P=0.0001
	Figure 7H
	%change DBP (mmHg)
	ANOVA table	F (DFn, DFd)	P value
	Sex x dLAN	F (2, 16) = 0.4307	P=0.6574
	Sex	F (1, 8) = 0.2321	P=0.6429
	dLAN	F (2, 16) = 16.71	P=0.0001
	Figure 7I
	%change MAP (mmHg)
	ANOVA table	F (DFn, DFd)	P value
	Sex x dLAN	F (2, 16) = 0.2728	P=0.7647
	Sex	F (1, 8) = 4.632e-005	P=0.9947
	dLAN	F (2, 16) = 17.65	P<0.0001

## Sheet: Figure S1
	Figure S1 B
	ANOVA table	F (DFn, DFd)	P value
	Day vs Night	F (1, 4) = 171.2	P=0.0002
	dLAN	F (1, 4) = 0.6612	P=0.4618
	Day vs Night x dLAN	F (1, 4) = 5.106	P=0.0867
	Figure S1 C
	Amplitude
	t, df	t=2.414, df=4
	P value	0.07
	Figure S1 D
	Mesor
	t, df	t=0.6953, df=4
	P value	0.5252
	Figure S1 E
	Acrophase
	t, df	t=5.781, df=4
	P value	0.0044
	Figure S1 F
	ANOVA table	F (DFn, DFd)	P value
	Day vs Night	F (1, 4) = 212.6	P=0.0001
	dLAN	F (1, 4) = 3.703	P=0.1266
	Day vs Night x dLAN	F (1, 4) = 5.503	P=0.0789
	Figure S1 G
	Amplitude
	t, df	t=1.594, df=4
	P value	0.1861
	Figure S1 H
	Mesor
	t, df	t=2.123, df=4
	P value	0.101
	Figure S1 I
	Acrophase
	t, df	t=11.59, df=4
	P value	0.0003

## Sheet: Figure S2
	Figure S2 A
	ANOVA table	F (DFn, DFd)	P value
	ANS Block x dLAN	F (1, 8) = 2.548	P=0.1491
	ANS Block	F (1, 8) = 15.66	P=0.0042
	dLAN	F (1, 8) = 0.6890	P=0.4306
	Figure S2 B
	ANOVA table	F (DFn, DFd)	P value
	ANS Block x dLAN	F (1, 8) = 1.923	P=0.2030
	ANS Block	F (1, 8) = 29.94	P=0.0006
	dLAN	F (1, 8) = 2.634	P=0.1433

## Sheet: Figure S3
	Female
	Figure S4 G
	ANOVA table	F (DFn, DFd)	P value
	ANS Block	F (2, 6) = 6.037	P=0.0366
	Day vs Night	F (1, 3) = 81.16	P=0.0029
	ANS Block x Day vs Night	F (2, 6) = 8.394	P=0.0183
	Male
	Figure S4 H
	ANOVA table	F (DFn, DFd)	P value
	ANS Block	F (2, 8) = 1.367	P=0.3085
	Day vs Night	F (1, 4) = 1191	P<0.0001
	ANS Block x Day vs Night	F (2, 8) = 25.01	P=0.0004

## Sheet: Figure S4
	Figure S4
	ANOVA table	F (DFn, DFd)	P value
	dLAN x Sex	F (1, 8) = 1.916	P=0.2037
	dLAN	F (1, 8) = 66.97	P<0.0001
	Sex	F (1, 8) = 12.01	P=0.0085

[truncated: 2 more sheets: Figure S5, Figure S6]
